# Supplementary material for: Physiological Significance of the Heterogeneous Distribution of Zeaxanthin and Lutein in the Retina of the Human Eye
Source: Int J Mol Sci. 2023 Jun 27;24(13):10702. doi: 10.3390/ijms241310702 (PMC10342121; doi:10.3390/ijms241310702)
Supplement: Supplementary file 1 [file ijms-24-10702-s001.zip]

Archive with 1 entries (1 files):
- ijms-2426145-supplementary.pdf
